# Supplementary material for: Characterization and validation of Entamoeba histolytica pantothenate kinase as a novel anti-amebic drug target
Source: Int J Parasitol Drugs Drug Resist. 2018 Mar 1;8(1):125–36. doi: 10.1016/j.ijpddr.2018.02.004 (PMC6114107; doi:10.1016/j.ijpddr.2018.02.004)
Supplement: Table S1 — Detail information of pantothenate kinase from various organisms related to E. histolytica that used in phylogenetic analysis. [file mmc4.xlsx]

## Sheet: 160902
Table S1. Data of pantothenate kinase (PanK) from various organisms used in phylogenetic analysis
Taxonomic group		Group ID
Eukaryota
Alveolata		E1	Plasmodium_falciparum XP_001348373	Plasmodium_reichenowi XP012765265	Plasmodium_yoelii CDU85080	Plasmodium_berghei CDU21297	Plasmodium_chabaudi CDU21710	Plasmodium_fragile XP_012333579	Toxoplasma_gondii XP_002371904	Oxytricha_trifallax EJY75595	Vitrella_brassicaformis CEM11684	Gregarina_niphandrodes XP_011129185	Vitrella_brassicaformis CEL99522	Perkinsus_marinus XP_002776455	Cryptosporidium_muris XP_002141187	Neospora_caninum XP_003884592
Amoebozoa		E2	Entamoeba_Histolytica XP_001913460	Entamoeba_nuttalli XP_008855986	Entamoeba_invadens XP_004257507	Dictyostelium_discoideum XP_635721	Acytostelium_subglobosum XP_012749561	Polysphondylium_pallidum EFA83432	Entamoeba_dispar XP_001734116
Apusozoa		E3
Breviatea		E4
Centroheliozoa		E5
Cryptophyta		E6
Euglenozoa		E7	Trypanosoma_cruzi XP_815539	Leishmania_infantum XP_001470049	Angomonas_desouzai AGU68115	Trypanosoma_grayi XP_009310711	Strigomonas_oncopelti AGU68122	Bodo_saltans CUG00007	Perkinsela_sp KNH01755
Fornicata		E8	Giardia_lamblia XP_001709560	Spironucleus_salmonicida EST44283
Glaucocystophyceae		E9
Haptophyceae		E10	Chrysochromulina_sp KOO23244	Emiliania_huxleyi XP_005773108
Heterolobosea		E11	Naegleria_gruberi XP_002673339
Jakobida		E12
Katablepharidophyta		E13
Malawimonadidae		E14
Opisthokonta		E15	Homo_sapiens_PanK_1 NP_683878	Homo_sapiens_PanK_2 NP_705902	Homo_sapiens_PanK_3 NP_078870	Homo_sapiens_PanK_4 XP_011540010	Capsaspora_owczarzaki XP_004347393	Schizosaccharomyces_pombe O74962	Saccharomyces_cerevisiae Q04430	Aspergillus_ustus KIA75919	Lichtheimia_corymbifera CDH50209	Rhizopus_delemar EIE83745	Mus_musculus NP_666074	Dicentrarchus_labrax CBN80684	Rattus_norvegicus	Monosiga_brevicollis XP_001746116
Oxymonadida		E16
Parabasalia		E17
Rhizaria		E18
Rhodophyta (red algae)		E19	Cyanidioschyzon_merolae XP_005538053	Galdieria_sulphuraria XP_005706892
stramenopiles (heterokonts)		E20	Saprolegnia_diclina XP_008615040	Aphanomyces_invadans XP_008870425	Aphanomyces_astaci XP_009844022	Thalassiosira_pseudonana XP_002296193	Phytophthora_infestans XP_002905447	Ectocarpus_siliculosus CBN80136	Blastocystis_sp_NandII OAO16172	Nannochloropsis_gaditana EWM25386
Viridiplantae (green plants)		E21	Pyrus_bretschneideri XP_009363012	Nicotiana_tomentosiformis XP_009600890	Nicotiana_sylvestris XP_009793996	Arabidopsis_thaliani_1 NP_176247	Arabidopsis_thaliani_2 NP_194945	Erythranthe_guttatus XP_012848207
ARCHAEA
Euryarchaeota		A1
Nanoarchaeota		A2
TACK group	Thaumarchaeota	A3
	Aigarchaeota	A4
	Crenarchaeota	A5
	Korarchaeota	A6
		A7
BACTERIA
Acidobacteria		B1
Aquificae		B2
Caldiserica		B3
Chrysiogenetes		B4
Deferribacteres		B5
Dictyoglomi		B6
Elusimicrobia	Endomicrobia	B7
FCB group	Bacteroidetes	B8
	Chlorobi	B9
	Fibrobacteres	B10
	Gemmatimonadetes	B11
Fusobacteria		B12
Nitrospinae/Tectomicrobia group	Nitrospinae	B13
Nitrospirae		B14
Proteobacteria	Alphaproteobacteria	B15
	Betaproteobacteria	B16
	Deltaproteobacteria	B17
	Epsilonproteobacteria	B18
	Gammaproteobacteria	B19
PVC group	Planctomycetes	B20
	Verrucomicrobia	B21
	Chlamydiae	B22
Rhodothermaeota		B23
Spirochaetes		B24
Synergistetes		B25
Terrabacteria group	Actinobacteria	B26
	Armatimonadetes	B27
	Chloroflexi	B28
	Cyanobacteria	B29
	Deinococcus-Thermus	B30
	Firmicutes	B31	Bacillus_niacini WP_045515608	Paucisalibacillus_globulus WP_051359315	Ornithinibacillus_californiensis WP_047983001	Oceanobacillus_damuensis WP_067726088	Sporosarcina_globispora WP_053436055	Kurthia_sp._11kri321 WP_068454221	Streptococcus_pneumoniae COE91271	Gorillibacterium_massiliense WP_040951310	Marinococcus_halotolerans WP_022792553	Anaerobacillus_macyae KMM39731	Viridibacillus arvi WP_053417176	Planococcus_sp._CAU13 WP_033543817	Lentibacillus_amyloliquefaciens WP_068446563	Bacillales WP_053377519	Lysinibacillus_sp._BF-4 WP_036144922	Paenisporosarcina_sp._TG-14 WP_017378635	Jeotgalicoccus_sp._13MG44_air WP_035810825	Paenibacillus_macquariensis WP_068600731
	Tenericutes	B32
Thermodesulfobacteria		B33
Thermotogae		B34

## Sheet: Sheet1
Eukaryota
Alveolata		Plasmodium_falciparum XP_001348373	Plasmodium_reichenowi XP012765265	Plasmodium_yoelii CDU85080	Plasmodium_berghei CDU21297	Plasmodium_chabaudi CDU21710	Plasmodium_fragile XP_012333579	Toxoplasma_gondii XP_002371904	Oxytricha_trifallax EJY75595	Theileria_equi XP_004831119	Theileria_annulata XP_953112	Perkinsela_sp KNH01755	Vitrella_brassicaformis CEM11684	Gregarina_niphandrodes XP_011129185	Vitrella_brassicaformis CEL99522	Perkinsus_marinus XP_002776455	Stylonychia_lemnae CDW82638	Cryptosporidium_muris XP_002141187	Perkinsus_marinus XP_002768381	Cryptosporidium_parvum XP_628639	Cryptosporidium_hominis XP_666747	Neospora_caninum XP_003884592
Amoebozoa		Entamoeba_Histolytica XP_001913460	Entamoeba_nuttalli XP_008855986	Entamoeba_invadens XP_004257507	Dictyostelium_discoideum XP_635721	Dictyostelium_fasciculatum EGG13736	Acytostelium_subglobosum XP_012749561	Polysphondylium_pallidum EFA83432
Apusozoa
Breviatea
Centroheliozoa
Cryptophyta		Guillardia_theta XP_005837434
Euglenozoa		Trypanosoma_cruzi XP_815539	Leishmania_infantum XP_001470049	Angomonas_deanei EPY33922	Angomonas_desouzai AGU68115	Strigomonas_culicis EPY23655	Strigomonas_galati AGU68217	Trypanosoma_grayi XP_009310711	Strigomonas_oncopelti AGU68122	Bodo_saltans CUG00007
Fornicata		Giardia_lamblia XP_001709560	Spironucleus_salmonicida EST44283
Glaucocystophyceae
Haptophyceae		Chrysochromulina_sp KOO23244	Emiliania_huxleyi XP_005773108
Heterolobosea		Naegleria_gruberi XP_002673339
Jakobida
Katablepharidophyta
Malawimonadidae
Opisthokonta		Salpingoeca_rosetta XP_004996233	Homo_sapiens_PanK_1 NP_683878	Homo_sapiens_PanK_2 NP_705902	Homo_sapiens_PanK_3 NP_078870	Homo_sapiens_PanK_4 XP_011540010	Capsaspora_owczarzaki XP_004347393	Aphanomyces_astaci XP_009844022	Aphanomyces_invadans XP_008870724	Schizosaccharomyces_pombe O74962	Saccharomyces_cerevisiae Q04430	Aspergillus_ustus KIA75919	Lichtheimia_corymbifera CDH50209	Rhizopus_delemar EIE83745	Rhizopus_microsporus CEG69228	Mus_musculus NP_666074	Macaca_fascicularis NP_001270249	Heterocephalus_glaber EHB00348	Dicentrarchus_labrax CBN80684	Rattus_norvegicus	Monosiga_brevicollis XP_001746116
Oxymonadida
Parabasalia		Trichomonas_vaginalis XP_001290385
Rhizaria		Plasmodiophora_brassicae CEP03303
Rhodophyta (red algae)		Cyanidioschyzon_merolae XP_005538053	Chondrus_crispus XP_005709837	Galdieria_sulphuraria XP_005706892
Stramenopiles (heterokonts)		Saprolegnia_diclina XP_008615040	Aphanomyces_invadans XP_008870425	Aphanomyces_astaci XP_009844022	Thalassiosira_pseudonana XP_002296193	Phytophthora_sojae XP_009538764	Phytophthora_parasitica ETI38590	Phytophthora_infestans XP_002905447	Ectocarpus_siliculosus CBN80136	Blastocystis_sp_NandII OAO16172	Nannochloropsis_gaditana EWM25386	Blastocystis_sp_subtype_4 XP_014529907
Viridiplantae (green plants)		Pyrus_bretschneideri XP_009363012	Nicotiana_tomentosiformis XP_009600890	Nicotiana_sylvestris XP_009793996	Arabidopsis_thaliani_1 NP_176247	Arabidopsis_thaliani_2 NP_194945	Erythranthe_guttatus XP_012848207
ARCHAEA
Euryarchaeota
Nanoarchaeota
TACK group	Thaumarchaeota
	Aigarchaeota
	Crenarchaeota
	Korarchaeota
BACTERIA
Acidobacteria
Aquificae
Caldiserica
Chrysiogenetes
Deferribacteres
Dictyoglomi
Elusimicrobia	Endomicrobia
FCB group	Bacteroidetes
	Chlorobi
	Fibrobacteres
	Gemmatimonadetes
Fusobacteria
Nitrospinae/Tectomicrobia group	Nitrospinae
	Tectomicrobia
Nitrospirae
Proteobacteria	Alphaproteobacteria
	Betaproteobacteria
	Deltaproteobacteria
	Epsilonproteobacteria
	Gammaproteobacteria
PVC group	Planctomycetes
	Verrucomicrobia
	Chlamydiae
Rhodothermaeota		Galdieria_sulphuraria XP_005706891
Spirochaetes
Synergistetes
Terrabacteria group	Actinobacteria
	Armatimonadetes
	Chloroflexi
	Cyanobacteria
	Deinococcus-Thermus
	Firmicutes	Bacillus_oceanisediminis AND39785	Kurthia_sp._11kri32 AMA62212	Bacillus_cytotoxicus ABS22263	Bacillus_thuringiensis AFU13511	Bacillus_toyonensis AHA06194	Bacillus_thuringiensis_serovar ADY22129	Bacillus_weihenstephanensis ABY43908	Bacillus_cereus ACK90876	Bacillus_infantis AGX04100	Bacillus_mycoides AJH17497	Bacillus_weihenstephanensis AIW84761	Bacillus_methanolicus AIE59789	Bacillus_subterraneus WP_044391157	Kurthia_sp WP_020189658	Bacillus_niacini WP_045515608	Bacillus_cereus WP_016091139
	Tenericutes
Thermodesulfobacteria
Thermotogae
